# Supplementary material for: Health Professionals’ knowledge and practice on basic life support and its predicting factors in Ethiopia: Systematic review and meta-analysis
Source: PLoS One. 2024 Apr 9;19(4):e0297430. doi: 10.1371/journal.pone.0297430 (PMC11003682; doi:10.1371/journal.pone.0297430)
Supplement: S1 Data — (XLSX) [file pone.0297430.s002.xlsx]

## Sheet: Proportion
Author[year]	region	year	Study_design	Sapmle_size	otcome	resp rate%	prv	logprv	seprv	LbCI	UbCI	Prv-cat	quality
Kelkay et al. 2018)	Amhara	2018	cross-sectional	397	143	97.7	38.6	3.65325	2.44333	33.8111	43.3889
Mersha A et al..,2020)	SNNPR	2020	cross-sectiona	445	340	96.4	76.2	4.33336	2.01877	72.2432	80.1568
(Mersha AT, et al.., 2020)	Amhara	2020	cross-sectiona	424	102	95.7	25.1	3.22287	2.10569	20.9728	29.2272
(Abebe et al..2021)	Amhara	2021	cross-sectiona	352	72	92	22.2	3.10009	2.21511	17.8584	26.5416
Bizuwork K et al, 2019	Amhara	2019	cross-sectional	143	47	100	32.9	3.49347	3.92908	25.199	40.601
Bikamo .E, 2021	Addis Ababa		cross-sectional	215	89	96.5	41.5	3.72569	3.36034	34.9137	48.0863
Benwu.MK, 2021	Tigray		cross-sectional	245	141	100	57.55	4.05265	3.15776	51.3608	63.7392
Abebaw M et al… 2022	Addis Ababa	2022	cross-sectional	409	357	100	87.3	4.46935	1.64645	84.073	90.527
Bekele et al, 2021	Amhara	2021	cross-sectional	360	163	100	46.7	3.84374	2.62949	41.5462	51.8538
				2990

## Sheet: clinical experience factor
author year	sample size	or_exper(5-10)	lb_exper(5-10)	ub_exper(5-10)	loglb_exper(5-10)	logub_exper(5-10)	logor_exper(5-10)	selogor_exper(5-10))
Kelkay et al..,2020)	381	6.82	1.93	24.12	0.65752	3.18304	1.91986	0.644266
(Mersha AT, et al.., 2020)	424	5.02	1.25	20.2	0.223144	3.00568	1.61343	0.709831
author year	sample size	or_exper(5-10)	lb_exper(5-10)	ub_exper(5-10)	loglb_exper(5-10)	logub_exper(5-10)	logor_exper(5-10)	selogor_exper(5-10))
Kelkay et al..,2020)	381	6.82	1.93	24.12	0.65752	3.18304	1.91986	0.644266
(Mersha AT, et al.., 2020)	424	5.02	1.25	20.2	0.223144	3.00568	1.61343	0.709831

## Sheet: Educational status factor
author year	sample size	or_educ(degre&above)	lb_educ(degre&above)	ub_educ(degre&above)	loglb_educ(degre&above)	logub_educ(degre&above)	logor_educ(degre&above)	selogor_educ(degre&above)
Kelkay et al..,2020)	381	6.96	3.36	14.42	1.21194	2.66862	1.94018	0.371601
Bikamo.E,2021	215	5.58	1.185	26.974	0.169743	3.29487	1.71919	0.797227

## Sheet: Involving in resuscitation rece
author year	sample size	or_involre	lb_involre	ub_involre	loglb_involre)	logub_involre	logor_involre	selogor_involre
Kelkay et al..,2020)	381	10.11	5.33	19.19	1.67335	2.95439	2.31353	0.326795
Mersha et al..,2020)	445	3.71	1.86	7.41	0.620576	2.00283	1.31103	0.352616
(Mersha AT, et al.., 2020)	424	2.16	1.14	4.07	0.131028	1.40364	0.770108	0.324647
Bikamo.E,2021	215	3.53	1.214	10.287	0.193921	2.33088	1.2613	0.545143

## Sheet: Taking training
author year	sample size	or_trian(y)	lb_trian	ub_trian	loglb_trian	logub_trian	logor_trian(y)	selogor_trian(y)
Bekele FA et[ 2021]	360	7.8	4.37	13.96	1.47476	2.6362	2.05412	0.296284
Bikamo.E, [2021]	215	2.975	1.176	5.381	0.162119	1.68287	1.09024	0.387948
Bizuwork et al, [2019]	143	0.29	0.13	0.65	-2.04022	-0.430783	-1.23787	0.410571
Kelkay et al..,[2020]	381	5.63	2.9	10.92	1.06471	2.3906	1.72811	0.338236
Mersha AT, et al.[ 2020]	424	1.74	1.42	3.53	0.350657	1.2613	0.553885	0.232306
Mersha et al.[2020]	445	3.29	1.87	5.81	0.625938	1.75958	1.19089	0.289194
