# Supplementary material for: Health Professionals’ knowledge and practice on basic life support and its predicting factors in Ethiopia: Systematic review and meta-analysis
Source: PLoS One. 2024 Apr 9;19(4):e0297430. doi: 10.1371/journal.pone.0297430 (PMC11003682; doi:10.1371/journal.pone.0297430)
Supplement: S2 Data — (XLSX) [file pone.0297430.s003.xlsx]

## Sheet: Proportion
Author[year]	region	Study_design	Study_design_cat	Sapmle_size	otcome	resp rate%	prv	logprv	seprv	LCI	UCI
Kelkay et al. 2018)	Amhara	cross-sectional		397	143	97.7	28.4	3.34639	2.26319	23.9642	32.8358
Getuta, 2022	SNNP	cross-sectional		422	134	100	31.8	3.45947	2.26699	27.3567	36.2433
Bizuwork Ket al, 2019	Amhara	cross-sectional		143	47	100	24.5	3.19867	3.59657	17.4507	31.5493
Sintayehu et al,..2020	Harar	cross-sectional		437	48	97.7	11.2	2.41591	1.5086	8.24314	14.1569
Bikamo.E, 2021	Addis Ababa	cross-sectional		215	77	96.5	35.8	3.57795	3.26956	29.3917	42.2083
Benwu,KM, 2021	Tigray	cross-sectional		245	220	100	89.8	4.49758	1.93355	86.0102	93.5898
Abebaw M et al..2022	Addis Ababa	cross-sectional		409	365	100	89.2	4.49088	1.53473	86.1919	92.2081

## Sheet: Clinical experience factor
author year	sample size	or_exper(5-10)	lb_exper(5-10)	ub_exper(5-10)	loglb_exper(5-10)	logub_exper(5-10)	logor_exper(5-10)	selogor_exper(5-10))
Abebaw.M et al..,2022)	409	3.14	1.2	8.19	0.182322	2.10291	1.14422	0.489947
Guteta, 2022)	422	2.27	1.25	4.13	0.223144	1.41828	0.81978	0.304881

## Sheet: Taking resuscitation training
author year	sample size	or_traing(Y)	lb_traing(Y)	ub_traing(Y)	loglb_traing(Y)	logub_traing(Y)	logor_traing(Y)	selogor_traing(Y)
Abebaw.M et al..,2022	409	2.68	1.02	7.03	0.0198026	1.95019	0.985817	0.492445
Guteta, et al.., 2017	422	1.74	0.28	2.14	-1.27297	0.760806	0.553885	0.518819
Kelkay et al..,2020	381	3.3	1.79	6.1	0.582216	1.80829	1.19392	0.312774
SiMersha et al..,2020	437	3.31	1.41	7.73	0.34359	2.04511	1.19695	0.434061

## Sheet: Educational status
author year	sample size	or_educ(degre&above)	lb_educ(degre&above)	ub_educ(degre&above)	loglb_educ(degre&above)	logub_educ(degre&above)	logor_educ(degre&above)	selogor_educ(degre&above)
Sintayehu et al..,2020	437	4.21	1.6	11	0.470004	2.3979	1.43746	0.491809
Guteta, et al.., 2017	42	1.54	0.93	2.54	-0.0725707	0.932164	0.431782	0.25631
Bikamo.E,2021	215	0.239	0.072	0.791	-2.63109	-0.234457	-1.43129	0.611386

## Sheet: Knowledge related factor
author year	sample size	or_Knowleg	lb_Knowleg	ub_Knowleg	loglb_Knowleg	logub_Knowleg	logor_Knowleg	selogor_Knowleg
Kelkay et al..,2020)	381	1.94	1.002	3.77	0.001998	1.32708	0.662688	0.33803
Sintayehu et al..,2020)	437	3.31	1.41	7.73	0.34359	2.04511	1.19695	0.434061
(Guteta, et al.., 2017)	42	1.74	0.28	2.14	-1.27297	0.760806	0.553885	0.518819
Abebaw.M et al..,2022	409	6.18	2.08	18.37	0.732368	2.91072	1.82132	0.555702

## Sheet: Involving in Resuscitatition
author year	sample size	or_involre	lb_involre	ub_involre	loglb_involre)	logub_involre	logor_involre	selogor_involre
Kelkay et al..,2020)	381	4.51	2.12	9.56	0.751416	2.25759	1.5063	0.384227
sintayehu et al..,2020)	445	4.21	1.6	11	0.470004	2.3979	1.43746	0.491809
Guteta, 2019	143	4.6	1.51	13.98	0.41211	2.63763	1.52606	0.567734
